# Supplementary material for: Qualitative Analysis of Nitrogen and Sulfur Compounds in Vacuum Gas Oils via Matrix-Assisted Laser Desorption Ionization Time of Flight Mass Spectrometry
Source: Molecules. 2024 May 26;29(11):2508. doi: 10.3390/molecules29112508 (PMC11173734; doi:10.3390/molecules29112508)
Supplement: Supplementary file 1 [file molecules-29-02508-s001.zip]

Archive with 1 entries (1 files):
- molecules-2991513-supplementary.xlsx
