# Supplementary material for: Qualitative Analysis of Nitrogen and Sulfur Compounds in Vacuum Gas Oils via Matrix-Assisted Laser Desorption Ionization Time of Flight Mass Spectrometry
Source: Molecules. 2024 May 26;29(11):2508. doi: 10.3390/molecules29112508 (PMC11173734; doi:10.3390/molecules29112508)
Supplement: Supplementary file 1 [file molecules-29-02508-s001.zip › molecules-2991513-supplementary.xlsx]

## Sheet: N KEC-VGO feed
m/z	KM	NKM	z*	KMD	Chemical formula
224.14	223.889	224	-14	0.110686
238.154	237.888	238	-14	0.112195
252.091	251.81	252	-14	0.190407
252.17	251.888	252	-14	0.111825
266.186	265.889	266	-14	0.110836
280.121	279.808	280	-14	0.192095
280.203	279.89	280	-14	0.110227
294.136	293.808	294	-14	0.192085
294.218	293.89	294	-14	0.110247
308.152	307.808	308	-14	0.192025
308.234	307.89	308	-14	0.109887
322.168	321.808	322	-14	0.192215
322.251	321.891	322	-14	0.109208
336.181	335.805	336	-14	0.194553
336.266	335.891	336	-14	0.109118
350.191	349.8	350	-14	0.199727
350.282	349.891	350	-14	0.108808
364.206	363.8	364	-14	0.200396
364.299	363.892	364	-14	0.108269
378.222	377.8	378	-14	0.200126
378.315	377.892	378	-14	0.10769
392.238	391.8	392	-14	0.199956
392.33	391.892	392	-14	0.107979
406.346	405.893	406	-14	0.10744
420.361	419.892	420	-14	0.107889
268.113	267.814	268	-12	0.186148
268.203	267.903	268	-12	0.0965877
282.13	281.815	282	-12	0.184609
296.146	295.815	296	-12	0.184739
310.158	309.811	310	-12	0.188535
324.093	323.731	324	-12	0.268575
324.173	323.811	324	-12	0.189314
338.11	337.733	338	-12	0.267467
338.189	337.811	338	-12	0.188994
352.127	351.733	352	-12	0.266628
352.205	351.812	352	-12	0.188235
366.221	365.812	366	-12	0.187636
380.238	379.813	380	-12	0.186887
394.253	393.813	394	-12	0.186967
408.269	407.813	408	-12	0.187356
256.121	255.835	256	-10	0.164917
270.132	269.83	270	-10	0.169562
284.139	283.822	284	-10	0.178412
298.155	297.822	298	-10	0.178412
312.092	311.744	312	-10	0.256245
312.171	311.822	312	-10	0.177992
326.109	325.745	326	-10	0.255226
326.187	325.823	326	-10	0.177054
340.125	339.746	340	-10	0.254357
340.204	339.824	340	-10	0.176105
354.142	353.746	354	-10	0.253728
354.22	353.825	354	-10	0.175305
368.237	367.826	368	-10	0.174466
382.253	381.826	382	-10	0.174137
396.268	395.826	396	-10	0.174047
410.284	409.825	410	-10	0.174516
424.3	423.826	424	-10	0.174097
244.116	243.843	244	-8	0.156832
258.125	257.836	258	-8	0.163554
272.14	271.836	272	-8	0.164014
286.077	285.758	286	-8	0.242346
286.155	285.836	286	-8	0.164493
300.093	299.758	300	-8	0.242077
300.17	299.835	300	-8	0.164693
314.109	313.758	314	-8	0.241717
314.186	313.835	314	-8	0.164513
328.124	327.758	328	-8	0.241987
328.203	327.836	328	-8	0.163874
342.141	341.759	342	-8	0.241417
342.219	341.837	342	-8	0.163105
356.152	355.755	356	-8	0.245373
356.236	355.838	356	-8	0.162216
370.252	369.838	370	-8	0.161736
384.268	383.839	384	-8	0.160957
398.284	397.839	398	-8	0.160927
412.299	411.839	412	-8	0.160937
426.316	425.84	426	-8	0.159898
218.094	217.85	218	-6	0.149636
246.125	245.85	246	-6	0.149795
260.14	259.85	260	-6	0.150325
274.155	273.849	274	-6	0.150904
288.171	287.849	288	-6	0.151144
302.109	301.771	302	-6	0.228567
302.186	301.849	302	-6	0.150944
316.125	315.772	316	-6	0.228487
316.203	315.85	316	-6	0.150425
330.138	329.769	330	-6	0.230935
330.219	329.85	330	-6	0.149636
344.15	343.765	344	-6	0.234531
344.235	343.851	344	-6	0.148966
358.252	357.852	358	-6	0.148467
372.268	371.852	372	-6	0.148137
386.284	385.852	386	-6	0.147708
400.299	399.852	400	-6	0.147648
414.315	413.852	414	-6	0.147518
428.33	427.852	428	-6	0.147798
442.346	441.852	442	-6	0.147668
234.126	233.864	234	-4	0.135727
248.141	247.864	248	-4	0.136236
262.156	261.863	262	-4	0.136696
276.092	275.784	276	-4	0.215887
276.171	275.863	276	-4	0.137075
290.108	289.784	290	-4	0.216147
290.187	289.863	290	-4	0.137185
304.121	303.782	304	-4	0.218175
304.203	303.863	304	-4	0.137155
318.136	317.781	318	-4	0.219224
318.219	317.863	318	-4	0.136736
332.065	331.694	332	-4	0.305667
332.152	331.781	332	-4	0.219054
332.235	331.864	332	-4	0.135877
346.082	345.695	346	-4	0.304528
346.168	345.781	346	-4	0.218754
346.251	345.864	346	-4	0.135517
360.098	359.696	360	-4	0.304298
360.183	359.781	360	-4	0.219383
360.268	359.865	360	-4	0.134668
374.197	373.779	374	-4	0.221031
374.283	373.866	374	-4	0.134438
388.299	387.866	388	-4	0.134388
402.315	401.866	402	-4	0.134079
416.331	415.866	416	-4	0.134149
430.346	429.866	430	-4	0.134408
194.096	193.879	194	-2	0.120679
208.112	207.879	208	-2	0.120669
222.127	221.879	222	-2	0.121059
236.142	235.878	236	-2	0.121858
250.156	249.877	250	-2	0.122897
264.171	263.876	264	-2	0.123796
278.096	277.785	278	-2	0.214564
278.186	277.876	278	-2	0.124495
292.113	291.787	292	-2	0.213336
292.202	291.876	292	-2	0.124295
306.132	305.79	306	-2	0.20967
306.218	305.876	306	-2	0.124016
320.15	319.793	320	-2	0.207173
320.234	319.877	320	-2	0.123386
334.166	333.793	334	-2	0.207392
334.251	333.877	334	-2	0.122657
348.179	347.79	348	-2	0.20996
348.267	347.878	348	-2	0.122208
362.192	361.788	362	-2	0.212307
362.283	361.879	362	-2	0.121319
376.207	375.787	376	-2	0.212697
376.299	375.879	376	-2	0.120989
390.315	389.879	390	-2	0.121229
404.33	403.879	404	-2	0.121329
418.346	417.879	418	-2	0.120949
253.095	252.812	253	-13	0.187718
281.127	280.814	281	-13	0.186409
295.141	294.811	295	-13	0.189017
309.152	308.807	309	-13	0.193342	CnH2n-27N
323.166	322.805	323	-13	0.19487	CnH2n-27N
337.182	336.805	337	-13	0.19479	CnH2n-27N
351.197	350.805	351	-13	0.195
365.211	364.803	365	-13	0.196858
379.224	378.801	379	-13	0.199285
393.21	392.771	393	-13	0.229391
393.24	392.8	393	-13	0.199505
269.117	268.816	269	-11	0.183738	CnH2n-25N
283.133	282.817	283	-11	0.183379	CnH2n-25N
297.149	296.817	297	-11	0.182899	CnH2n-25N
311.165	310.817	311	-11	0.18252	CnH2n-25N
325.1	324.737	325	-11	0.263179
325.181	324.818	325	-11	0.1822	CnH2n-25N
339.116	338.737	339	-11	0.263099
339.196	338.817	339	-11	0.183069	CnH2n-25N
353.209	352.815	353	-11	0.185007	CnH2n-25N
367.224	366.814	367	-11	0.185876	CnH2n-25N
381.24	380.814	381	-11	0.186106	CnH2n-25N
395.255	394.814	395	-11	0.186395	CnH2n-25N
409.27	408.813	409	-11	0.186605	CnH2n-25N
243.114	242.843	243	-9	0.157164
257.129	256.842	257	-9	0.157943
271.143	270.84	271	-9	0.159571
285.147	284.829	285	-9	0.171118	CnH2n-23N
299.084	298.75	299	-9	0.24992
299.163	298.829	299	-9	0.171178	CnH2n-23N
313.1	312.75	313	-9	0.24975
313.178	312.829	313	-9	0.171278	CnH2n-23N
327.115	326.75	327	-9	0.24982
327.194	326.829	327	-9	0.171458	CnH2n-23N
341.131	340.75	341	-9	0.25028
341.209	340.828	341	-9	0.171907	CnH2n-23N
355.224	354.828	355	-9	0.172357	CnH2n-23N
369.24	368.827	369	-9	0.172666	CnH2n-23N
383.255	382.827	383	-9	0.172996	CnH2n-23N
397.271	396.827	397	-9	0.173096	CnH2n-23N
411.286	410.827	411	-9	0.173206	CnH2n-23N
217.089	216.846	217	-7	0.153763	CnH2n-21N
259.132	258.843	259	-7	0.157189	CnH2n-21N
273.148	272.843	273	-7	0.157489	CnH2n-21N
287.163	286.842	287	-7	0.157669	CnH2n-21N
301.098	300.762	301	-7	0.238069
301.179	300.842	301	-7	0.157789	CnH2n-21N
315.113	314.762	315	-7	0.238369
315.194	314.842	315	-7	0.158248	CnH2n-21N
329.127	328.759	329	-7	0.240506
329.209	328.841	329	-7	0.158787	CnH2n-21N
343.139	342.756	343	-7	0.244082	CnH2n-25SN
343.224	342.841	343	-7	0.159207	CnH2n-21N
357.24	356.841	357	-7	0.159367	CnH2n-21N
371.255	370.841	371	-7	0.159497	CnH2n-21N
385.271	384.84	385	-7	0.159637	CnH2n-21N
399.286	398.84	399	-7	0.160016	CnH2n-21N
413.301	412.84	413	-7	0.160486	CnH2n-21N
261.147	260.855	261	-5	0.144929	CnH2n-19N
275.163	274.855	275	-5	0.144659	CnH2n-19N
289.178	288.855	289	-5	0.144819	CnH2n-19N
303.193	302.855	303	-5	0.145148	CnH2n-19N
317.127	316.773	317	-5	0.226607	CnH2n-23SN
317.209	316.854	317	-5	0.145528	CnH2n-19N
331.143	330.774	331	-5	0.226418	CnH2n-23SN
331.224	330.854	331	-5	0.145678	CnH2n-19N
345.24	344.854	345	-5	0.145968	CnH2n-19N
359.255	358.854	359	-5	0.146107	CnH2n-19N
235.133	234.87	235	-3	0.129532	CnH2n-17N
249.148	248.87	249	-3	0.130111	CnH2n-17N
263.163	262.869	263	-3	0.130501	CnH2n-17N
277.179	276.869	277	-3	0.13091	CnH2n-17N
291.194	290.869	291	-3	0.13136	CnH2n-17N
305.125	304.784	305	-3	0.215705	CnH2n-21SN
305.209	304.868	305	-3	0.131759	CnH2n-17N
319.137	318.781	319	-3	0.219361	CnH2n-21SN
319.224	318.868	319	-3	0.132219	CnH2n-17N
333.152	332.78	333	-3	0.2202	CnH2n-21SN
333.24	332.868	333	-3	0.132378	CnH2n-17N
347.168	346.78	347	-3	0.219931	CnH2n-21SN
347.255	346.867	347	-3	0.132908	CnH2n-17N
361.184	360.781	361	-3	0.219491	CnH2n-21SN
375.2	374.781	375	-3	0.219311	CnH2n-21SN
209.119	208.885	209	-1	0.114804	CnH2n-15N
223.135	222.885	223	-1	0.114594	CnH2n-15N
237.149	236.885	237	-1	0.115403	CnH2n-15N
251.164	250.884	251	-1	0.116312	CnH2n-15N
265.179	264.883	265	-1	0.117031	CnH2n-15N
279.112	278.801	279	-1	0.199419
279.194	278.882	279	-1	0.117631	CnH2n-15N
293.127	292.8	293	-1	0.199869
293.209	292.882	293	-1	0.1182	CnH2n-15N
307.142	306.799	307	-1	0.200508
307.224	306.881	307	-1	0.118809	CnH2n-15N
321.157	320.798	321	-1	0.201607
321.24	320.881	321	-1	0.119109	CnH2n-15N
335.17	334.795	335	-1	0.204603	CnH2n-19SN
349.184	348.794	349	-1	0.206202	CnH2n-29N
363.197	362.792	363	-1	0.20807	CnH2n-29N
377.212	376.79	377	-1	0.209698	CnH2n-29N

## Sheet: N LFC-VGO feed
m/z	KM	NKM	z*	KMD	Chemical formula
210.127	209.893	210	-14	0.10734
224.14	223.89	224	-14	0.110477
238.154	237.888	238	-14	0.111795
252.171	251.889	252	-14	0.110646
266.188	265.891	266	-14	0.109138
280.122	279.809	280	-14	0.190687
280.204	279.891	280	-14	0.108978
294.138	293.809	294	-14	0.190697
294.22	293.891	294	-14	0.108928
308.153	307.809	308	-14	0.190737
308.235	307.891	308	-14	0.108908
322.161	321.801	322	-14	0.199018
322.251	321.891	322	-14	0.108698
336.176	335.8	336	-14	0.199777
336.267	335.891	336	-14	0.108718
350.191	349.8	350	-14	0.200166
350.283	349.891	350	-14	0.108619
364.298	363.892	364	-14	0.108499
378.314	377.892	378	-14	0.108349
392.33	391.892	392	-14	0.108459
406.345	405.892	406	-14	0.108309
420.361	419.892	420	-14	0.107959
254.189	253.905	254	-12	0.0952093
268.112	267.813	268	-12	0.187336
268.204	267.905	268	-12	0.0953791
282.127	281.812	282	-12	0.188195
282.22	281.905	282	-12	0.095449
296.143	295.812	296	-12	0.188095
296.235	295.905	296	-12	0.095429
310.158	309.812	310	-12	0.187836
310.251	309.905	310	-12	0.0953691
324.175	323.813	324	-12	0.187346
324.267	323.905	324	-12	0.0953291
338.191	337.813	338	-12	0.186997
338.283	337.905	338	-12	0.0951793
352.207	351.814	352	-12	0.186337
352.298	351.905	352	-12	0.0952093
366.222	365.814	366	-12	0.186497
366.314	365.905	366	-12	0.0950994
380.238	379.814	380	-12	0.186188
380.33	379.905	380	-12	0.0950195
394.345	393.905	394	-12	0.0951793
408.361	407.905	408	-12	0.0948097
422.377	421.905	422	-12	0.0947798
228.267	228.012	228	-10	-0.0122049
242.098	241.828	242	-10	0.172169
256.113	255.827	256	-10	0.172678
256.298	256.012	256	-10	-0.0119053
270.128	269.826	270	-10	0.173587
284.143	283.825	284	-10	0.174676
298.158	297.825	298	-10	0.175086
298.251	297.918	298	-10	0.0815603
312.174	311.825	312	-10	0.174896
312.267	311.918	312	-10	0.0819898
326.109	325.745	326	-10	0.255006
326.19	325.826	326	-10	0.174287
326.282	325.918	326	-10	0.0820797
340.206	339.826	340	-10	0.173867
340.298	339.918	340	-10	0.0818499
354.222	353.826	354	-10	0.173767
354.314	353.919	354	-10	0.0814704
368.238	367.827	368	-10	0.173388
368.33	367.918	368	-10	0.0815103
368.423	368.012	368	-10	-0.0118453
382.254	381.827	382	-10	0.173078
382.345	381.918	382	-10	0.0819798
396.27	395.827	396	-10	0.172808
396.361	395.918	396	-10	0.0817301
244.111	243.839	244	-8	0.161177
258.126	257.838	258	-8	0.161866
272.142	271.838	272	-8	0.162116
286.157	285.838	286	-8	0.162356
300.094	299.759	300	-8	0.240608
300.173	299.838	300	-8	0.162476
314.11	313.759	314	-8	0.240628
314.188	313.838	314	-8	0.162396
328.124	327.757	328	-8	0.242816
328.204	327.838	328	-8	0.162096
342.221	341.838	342	-8	0.161537
356.237	355.839	356	-8	0.160877
370.253	369.839	370	-8	0.160638
384.269	383.84	384	-8	0.160268
398.285	397.84	398	-8	0.160058
218.095	217.852	218	-6	0.148247
232.112	231.853	232	-6	0.147238
246.127	245.852	246	-6	0.148157
260.142	259.851	260	-6	0.148836
274.157	273.851	274	-6	0.149466
288.172	287.85	288	-6	0.149795
302.188	301.851	302	-6	0.149496
316.204	315.851	316	-6	0.148976
330.22	329.852	330	-6	0.148427
344.236	343.852	344	-6	0.147997
358.252	357.852	358	-6	0.147708
372.268	371.853	372	-6	0.147478
386.284	385.853	386	-6	0.147318
400.3	399.853	400	-6	0.147298
414.315	413.853	414	-6	0.147498
220.112	219.866	220	-4	0.133789
234.127	233.865	234	-4	0.134658
248.142	247.865	248	-4	0.135038
262.157	261.865	262	-4	0.135317
276.094	275.786	276	-4	0.21382
276.173	275.864	276	-4	0.135537
290.188	289.864	290	-4	0.135617
304.204	303.864	304	-4	0.135587
318.22	317.865	318	-4	0.135447
332.145	331.775	332	-4	0.225427
332.236	331.865	332	-4	0.135187
346.252	345.865	346	-4	0.135058
360.267	359.865	360	-4	0.134828
374.283	373.865	374	-4	0.134528
388.299	387.866	388	-4	0.134498
402.315	401.866	402	-4	0.134308
416.331	415.866	416	-4	0.134318
194.097	193.88	194	-2	0.11987
208.112	207.88	208	-2	0.12
222.128	221.88	222	-2	0.12034
236.143	235.879	236	-2	0.120999
250.158	249.878	250	-2	0.121758
264.082	263.788	264	-2	0.212427
264.173	263.878	264	-2	0.122427
278.098	277.787	278	-2	0.212726
278.188	277.877	278	-2	0.122867
292.113	291.787	292	-2	0.212746
292.204	291.877	292	-2	0.122767
306.129	305.787	306	-2	0.212667
306.219	305.878	306	-2	0.122487
320.145	319.787	320	-2	0.212677
320.235	319.878	320	-2	0.122328
334.16	333.787	334	-2	0.212736
334.251	333.878	334	-2	0.122128
348.267	347.878	348	-2	0.121928
362.283	361.878	362	-2	0.121758
376.298	375.878	376	-2	0.121758
390.314	389.878	390	-2	0.121618
404.33	403.878	404	-2	0.121668
418.345	417.878	418	-2	0.122028
269.118	268.818	269	-11	0.18238	CnH2n-25N
283.134	282.818	283	-11	0.1825	CnH2n-25N
297.149	296.818	297	-11	0.18248	CnH2n-25N
311.165	310.818	311	-11	0.18249	CnH2n-25N
325.181	324.817	325	-11	0.182589	CnH2n-25N
339.196	338.817	339	-11	0.183079	CnH2n-25N
243.115	242.844	243	-9	0.156015
257.131	256.844	257	-9	0.156434
271.133	270.83	271	-9	0.16958	CnH2n-23N
285.149	284.83	285	-9	0.16962	CnH2n-23N
299.087	298.753	299	-9	0.247453
299.165	298.831	299	-9	0.16946	CnH2n-23N
313.102	312.752	313	-9	0.247802
313.18	312.831	313	-9	0.16943	CnH2n-23N
327.117	326.752	327	-9	0.248062
327.196	326.83	327	-9	0.16952	CnH2n-23N
341.211	340.83	341	-9	0.169849	CnH2n-23N
355.227	354.83	355	-9	0.169979	CnH2n-23N
217.089	216.846	217	-7	0.153783	CnH2n-21N
245.118	244.845	245	-7	0.155211	CnH2n-21N
259.134	258.844	259	-7	0.155591	CnH2n-21N
273.149	272.844	273	-7	0.155721	CnH2n-21N
287.165	286.844	287	-7	0.155831	CnH2n-21N
301.18	300.844	301	-7	0.155881	CnH2n-21N
315.196	314.844	315	-7	0.15621	CnH2n-21N
329.126	328.758	329	-7	0.241775	CnH2n-25SN
329.211	328.843	329	-7	0.1565	CnH2n-21N
343.226	342.843	343	-7	0.15676	CnH2n-21N
233.119	232.858	233	-5	0.141552	CnH2n-19N
247.134	246.858	247	-5	0.142302	CnH2n-19N
261.148	260.857	261	-5	0.14337	CnH2n-19N
275.164	274.856	275	-5	0.14373	CnH2n-19N
289.18	288.857	289	-5	0.14338	CnH2n-19N
303.195	302.857	303	-5	0.14333	CnH2n-19N
317.211	316.856	317	-5	0.14355	CnH2n-19N
331.226	330.856	331	-5	0.14373	CnH2n-19N
221.119	220.872	221	-3	0.127574	CnH2n-17N
235.134	234.872	235	-3	0.128203	CnH2n-17N
249.149	248.871	249	-3	0.128772	CnH2n-17N
263.165	262.871	263	-3	0.129042	CnH2n-17N
277.18	276.871	277	-3	0.129292	CnH2n-17N
291.196	290.87	291	-3	0.129592	CnH2n-17N
305.211	304.87	305	-3	0.129861	CnH2n-17N
319.226	318.87	319	-3	0.130301	CnH2n-17N
209.12	208.886	209	-1	0.113935	CnH2n-15N
223.135	222.886	223	-1	0.114155	CnH2n-15N
237.15	236.885	237	-1	0.114714	CnH2n-15N
251.165	250.885	251	-1	0.115253	CnH2n-15N
265.18	264.884	265	-1	0.115643	CnH2n-15N
279.115	278.803	279	-1	0.197002
279.196	278.884	279	-1	0.116132	CnH2n-15N
293.126	292.799	293	-1	0.201177	CnH2n-19SN
293.211	292.884	293	-1	0.116292	CnH2n-15N
307.141	306.798	307	-1	0.201537	CnH2n-19SN
349.182	348.793	349	-1	0.20741	CnH2n-29N

## Sheet: A+S KEC-VGO HDS
m/z	KM	NKM	z*	KMD	Chemical formula
196.124	195.905	196	-14	0.0945543	CnH2n-14
210.14	209.906	210	-14	0.0943445	CnH2n-14
224.156	223.906	224	-14	0.0943046	CnH2n-14
252.094	251.813	252	-14	0.187051	CnH2n-28
266.111	265.813	266	-14	0.186641	CnH2n-28
336.188	335.812	336	-14	0.18769	CnH2n-28
350.203	349.812	350	-14	0.18813	CnH2n-28
364.218	363.811	364	-14	0.188789	CnH2n-28
226.079	225.826	226	-12	0.173911	CnH2n-26
240.093	239.825	240	-12	0.175	CnH2n-26
254.108	253.825	254	-12	0.17548	CnH2n-26
268.125	267.826	268	-12	0.174471	CnH2n-26
282.141	281.826	282	-12	0.174021	CnH2n-26
296.156	295.826	296	-12	0.174191	CnH2n-26
310.172	309.826	310	-12	0.174281	CnH2n-26
324.188	323.826	324	-12	0.174481	CnH2n-26
338.203	337.825	338	-12	0.17466	CnH2n-26
352.218	351.825	352	-12	0.17516	CnH2n-26
228.094	227.839	228	-10	0.160502	CnH2n-24
242.11	241.839	242	-10	0.160812	CnH2n-24
256.125	255.839	256	-10	0.160882	CnH2n-24
270.141	269.839	270	-10	0.160702	CnH2n-24
284.157	283.839	284	-10	0.160712	CnH2n-24
298.172	297.839	298	-10	0.160872	CnH2n-24
312.188	311.839	312	-10	0.160902	CnH2n-24
326.203	325.839	326	-10	0.160932	CnH2n-24
340.219	339.839	340	-10	0.161121	CnH2n-24
202.078	201.853	202	-8	0.147432	CnH2n-22
216.093	215.852	216	-8	0.147822	CnH2n-22
230.109	229.852	230	-8	0.147722	CnH2n-22
244.125	243.852	244	-8	0.147592	CnH2n-22
258.141	257.852	258	-8	0.147522	CnH2n-22
272.157	271.853	272	-8	0.147332	CnH2n-22
286.172	285.853	286	-8	0.147292	CnH2n-22
300.093	299.758	300	-8	0.241737	CnH2n-36
300.188	299.853	300	-8	0.147283	CnH2n-22
314.204	313.853	314	-8	0.147263	CnH2n-22
328.125	327.758	328	-8	0.241737	CnH2n-36
328.219	327.853	328	-8	0.147253	CnH2n-22
218.109	217.866	218	-6	0.134173	CnH2n-20
232.125	231.866	232	-6	0.134363	CnH2n-20
246.141	245.866	246	-6	0.134243	CnH2n-20
260.156	259.866	260	-6	0.134033	CnH2n-20
274.172	273.866	274	-6	0.133853	CnH2n-20
288.188	287.866	288	-6	0.133723	CnH2n-20
302.204	301.866	302	-6	0.133663	CnH2n-20
316.219	315.866	316	-6	0.133673	CnH2n-20
178.078	177.879	178	-4	0.121143	CnH2n-18
192.093	191.879	192	-4	0.121083	CnH2n-18
206.109	205.879	206	-4	0.121033	CnH2n-18
220.125	219.879	220	-4	0.121093	CnH2n-18
234.14	233.879	234	-4	0.120983	CnH2n-18
248.156	247.879	248	-4	0.120814	CnH2n-18
262.172	261.88	262	-4	0.120494	CnH2n-18
276.188	275.88	276	-4	0.120234	CnH2n-18
290.204	289.88	290	-4	0.120054	CnH2n-18
194.108	193.891	194	-2	0.108982	CnH2n-16
208.124	207.892	208	-2	0.108063	CnH2n-16
222.14	221.892	222	-2	0.107694	CnH2n-16
236.156	235.893	236	-2	0.107444	CnH2n-16
250.172	249.893	250	-2	0.107065	CnH2n-16
264.188	263.893	264	-2	0.107025	CnH2n-16
169.1	168.911	169	-13	0.0886587
239.087	238.82	239	-13	0.180087
253.102	252.82	253	-13	0.180286
267.118	266.82	267	-13	0.180037
281.134	280.82	281	-13	0.179537
295.15	294.821	295	-13	0.179327
241.102	240.833	241	-11	0.166857
255.118	254.833	255	-11	0.167027
269.133	268.833	269	-11	0.167047
283.149	282.832	283	-11	0.167606
297.161	296.829	297	-11	0.170623
311.176	310.829	311	-11	0.171232
325.192	324.829	325	-11	0.171412
215.086	214.846	215	-9	0.153847
229.102	228.846	229	-9	0.154057
243.117	242.846	243	-9	0.154167
257.132	256.845	257	-9	0.155336
271.146	270.843	271	-9	0.157164
285.161	284.843	285	-9	0.157393
299.177	298.843	299	-9	0.157483
313.193	312.843	313	-9	0.157204
189.07	188.859	189	-7	0.141107
203.086	202.859	203	-7	0.141077
217.102	216.859	217	-7	0.140728
231.116	230.858	231	-7	0.141757
245.131	244.857	245	-7	0.142506
259.147	258.858	259	-7	0.142076
273.163	272.858	273	-7	0.142026
287.178	286.857	287	-7	0.142895
191.086	190.873	191	-5	0.127468
205.051	204.822	205	-5	0.177512
205.101	204.872	205	-5	0.127548
219.117	218.873	219	-5	0.127478
233.133	232.873	233	-5	0.127478
247.148	246.872	247	-5	0.127598
261.164	260.872	261	-5	0.127858
275.179	274.872	275	-5	0.128427
165.07	164.885	165	-3	0.114578
179.085	178.885	179	-3	0.114828
193.101	192.885	193	-3	0.114558
207.117	206.886	207	-3	0.114289
221.133	220.886	221	-3	0.114239
235.148	234.886	235	-3	0.114458
249.162	248.884	249	-3	0.115987
263.177	262.883	263	-3	0.117056
181.101	180.898	181	-1	0.101529
195.117	194.899	195	-1	0.100999
209.133	208.899	209	-1	0.10074
223.146	222.897	223	-1	0.102957
265.103	264.807	265	-1	0.193276
279.118	278.806	279	-1	0.193616
293.134	292.807	293	-1	0.193056

## Sheet: A+S LFC-VGO HDS
m/z	KM	NKM	z*	KMD	Chemical formula
224.064	223.814	224	-14	0.185812
252.094	251.812	252	-14	0.18761
266.109	265.812	266	-14	0.18827
280.124	279.812	280	-14	0.188479	CnH2n-28
294.14	293.812	294	-14	0.188489	CnH2n-28
212.116	211.88	212	-12	0.120421
226.078	225.826	226	-12	0.174221	CnH2n-26
240.092	239.824	240	-12	0.176209	CnH2n-26
254.107	253.824	254	-12	0.176409	CnH2n-26
268.123	267.824	268	-12	0.176049	CnH2n-26
282.139	281.824	282	-12	0.175629	CnH2n-26
296.155	295.825	296	-12	0.17525	CnH2n-26
310.171	309.825	310	-12	0.1753	CnH2n-26
324.094	323.732	324	-12	0.267936	CnH2n-30S
324.136	323.774	324	-12	0.225913
324.187	323.825	324	-12	0.17485	CnH2n-26
228.093	227.839	228	-10	0.161471	CnH2n-24
242.108	241.838	242	-10	0.16192	CnH2n-24
256.124	255.838	256	-10	0.16215	CnH2n-24
270.139	269.838	270	-10	0.1623	CnH2n-24
284.155	283.838	284	-10	0.16214	CnH2n-24
298.171	297.838	298	-10	0.16204	CnH2n-24
312.186	311.838	312	-10	0.16216	CnH2n-24
326.11	325.746	326	-10	0.254357	CnH2n-28S
326.203	325.839	326	-10	0.161451	CnH2n-24
202.078	201.852	202	-8	0.147582	CnH2n-22
216.092	215.851	216	-8	0.14933	CnH2n-22
230.107	229.85	230	-8	0.14972	CnH2n-22
244.123	243.85	244	-8	0.14958	CnH2n-22
258.139	257.851	258	-8	0.14935	CnH2n-22
272.155	271.851	272	-8	0.14938	CnH2n-22
286.17	285.851	286	-8	0.14918	CnH2n-22
300.186	299.851	300	-8	0.148841	CnH2n-22
176.063	175.866	176	-6	0.133943	CnH2n-20
190.075	189.863	190	-6	0.13677	CnH2n-20
204.091	203.864	204	-6	0.13641	CnH2n-20
218.107	217.864	218	-6	0.136251	CnH2n-20
232.118	231.859	232	-6	0.140925	CnH2n-20
246.133	245.859	246	-6	0.141465	CnH2n-20
260.154	259.864	260	-6	0.136291	CnH2n-20
274.17	273.864	274	-6	0.135851	CnH2n-20
178.078	177.879	178	-4	0.121143	CnH2n-18
192.092	191.878	192	-4	0.122392	CnH2n-18
206.107	205.877	206	-4	0.122721	CnH2n-18
220.123	219.877	220	-4	0.123191	CnH2n-18
234.138	233.876	234	-4	0.123501	CnH2n-18
248.154	247.877	248	-4	0.123301	CnH2n-18
262.17	261.877	262	-4	0.122981	CnH2n-18
276.094	275.786	276	-4	0.213889	CnH2n-22S
276.18	275.871	276	-4	0.128565	CnH2n-18
290.109	289.785	290	-4	0.214509	CnH2n-22S
166.076	165.89	166	-2	0.109652	CnH2n-16
180.091	179.89	180	-2	0.110471	CnH2n-16
194.106	193.889	194	-2	0.11119	CnH2n-16
208.034	207.802	208	-2	0.198313
208.117	207.885	208	-2	0.115116
222.133	221.885	222	-2	0.115335
236.148	235.885	236	-2	0.115275
250.079	249.8	250	-2	0.20022	CnH2n-30
264.092	263.798	264	-2	0.202468	CnH2n-30
278.109	277.799	278	-2	0.201429	CnH2n-30
169.099	168.91	169	-13	0.0897975
183.115	182.91	183	-13	0.0899573
211.056	210.821	211	-13	0.179427
225.072	224.821	225	-13	0.179198
239.087	238.82	239	-13	0.180206
253.102	252.819	253	-13	0.180946
267.117	266.819	267	-13	0.181175
281.133	280.819	281	-13	0.181155
295.149	294.819	295	-13	0.181055
309.164	308.819	309	-13	0.180836
213.071	212.833	213	-11	0.167337
227.085	226.832	227	-11	0.168206
241.101	240.832	241	-11	0.168106
255.117	254.832	255	-11	0.168226
269.132	268.832	269	-11	0.168245
283.148	282.832	283	-11	0.168116
297.164	296.832	297	-11	0.168136
311.179	310.832	311	-11	0.168415
215.086	214.846	215	-9	0.154457
229.101	228.845	229	-9	0.154936
243.116	242.845	243	-9	0.155046
257.132	256.845	257	-9	0.155146
257.302	257.015	257	-9	-0.0148541
271.148	270.845	271	-9	0.155186
285.163	284.845	285	-9	0.155396
299.178	298.844	299	-9	0.155745
313.102	312.753	313	-9	0.247253
327.133	326.768	327	-9	0.23226
327.196	326.831	327	-9	0.16939
189.07	188.859	189	-7	0.140698
203.085	202.858	203	-7	0.141806
217.1	216.858	217	-7	0.141996
231.116	230.858	231	-7	0.142096
245.132	244.858	245	-7	0.142116
259.147	258.858	259	-7	0.142096
273.163	272.858	273	-7	0.141707
287.179	286.858	287	-7	0.141727
301.097	300.761	301	-7	0.239317
329.128	328.761	329	-7	0.239228
191.085	190.871	191	-5	0.128547
205.049	204.82	205	-5	0.17984
205.1	204.871	205	-5	0.128977
219.116	218.871	219	-5	0.128907
233.131	232.871	233	-5	0.128827
247.147	246.871	247	-5	0.128697
261.163	260.871	261	-5	0.128587
275.179	274.871	275	-5	0.128597
289.103	288.78	289	-5	0.220085
303.118	302.78	303	-5	0.220205
165.07	164.886	165	-3	0.114129
179.084	178.885	179	-3	0.115477
193.1	192.884	193	-3	0.115907
207.115	206.884	207	-3	0.115977
221.042	220.795	221	-3	0.204937
221.131	220.884	221	-3	0.115887
235.057	234.795	235	-3	0.205237
235.147	234.884	235	-3	0.115737
249.073	248.795	249	-3	0.205277
249.163	248.884	249	-3	0.115527
263.088	262.794	263	-3	0.206256
277.103	276.793	277	-3	0.206755
291.119	290.794	291	-3	0.206266
167.084	166.897	167	-1	0.102548
181.099	180.897	181	-1	0.103087
195.115	194.897	195	-1	0.103057
209.131	208.897	209	-1	0.102797
223.057	222.808	223	-1	0.191768
223.147	222.897	223	-1	0.102518
237.073	236.808	237	-1	0.192187
251.088	250.808	251	-1	0.192037
265.102	264.806	265	-1	0.193905
279.118	278.806	279	-1	0.194065
293.133	292.806	293	-1	0.194205
307.149	306.806	307	-1	0.194095
